# Supplementary material for: Seasonal and Year-Round Distributions of Bactrocera dorsalis (Hendel) and Its Risk to Temperate Fruits under Climate Change
Source: Insects. 2022 Jun 16;13(6):550. doi: 10.3390/insects13060550 (PMC9225012; doi:10.3390/insects13060550)
Supplement: Supplementary file 1 [file insects-13-00550-s001.zip]

Archive with 1 entries (1 files):
- insects-1632977-supplementary.pdf
